# Supplementary material for: Audit of donor centre: guidelines by the World Marrow Donor Association Quality and Regulation Working Group
Source: Bone Marrow Transplant. 2022 Jan 14;57(3):466–72. doi: 10.1038/s41409-022-01563-3 (PMC8758925; doi:10.1038/s41409-022-01563-3)
Supplement: Supplementary file 2 — Supplementary Data 2 [file 41409_2022_1563_MOESM2_ESM.xlsx]

## Sheet: DC Audit Checklist
No	Donor Center Audit Checklist		Reference to WMDA Standards	Instructions for Auditor	Relevant Documents to Review	Reviewer comments
Addendum in case of a Registry with international partnership with DC located in a different country - see section 3 of the Guidelines for Auditing of Donor Centers
A1.1.	Organisational chart describing the entire network of the registry	1.06		● Review organizational chart of the registry where the international DC must be included ● Assess whether applicable functional areas are represented. If available, ask for organizational charts of partner organizations. if not, request information on external partners (how many, locations, center type, etc.).
A1.2.	Copy of the procedure to audit the international DC (on site/ rempote/virtual)	1.06	If a registry relies on an independent donor centre or cord blood bank to recruit and characterise donors/umbilical cord blood units, the registry must ensure that the donor centre/cord blood bank complies with relevant WMDA Standards. The nature of these affiliations and the duties and responsibilities of each entity must be documented in an agreement.	● Registry needs to audit these centres according to WMDA standards. It should be documented as to whether staff performs an on-site or remote/virtual audit in the second country. Audit questions may need to be modified to meet different responsibilities, processes or national requirements in the international centre. Audit reports need to be documented as with national DCs.
A1.3.	Copy of the Service level agreement (SLA) defining international partnership including assignment of authority, policies and procedures reflecting applicable aspects in the cooperation and communication between the two institutions	1.06	If a registry relies on an independent donor centre or cord blood bank to recruit and characterise donors/umbilical cord blood units, the registry must ensure that the donor centre/cord blood bank complies with relevant WMDA Standards. The nature of these affiliations and the duties and responsibilities of each entity must be documented in an agreement.	● If the international entity is formally part of the registry, a SLA might not be needed. In the SLA could be also included: 1) the description of how the two entities communicate, a policy for interpretation if two countries speak different languages, or a defined common working language; 2) in case of a collection centre outside of the country of the registry, the requirement for a license or …
